# Supplementary material for: Sialyllactose preserves residual hearing after cochlear implantation
Source: Sci Rep. 2024 Jun 10;14:13376. doi: 10.1038/s41598-024-62344-0 (PMC11167013; doi:10.1038/s41598-024-62344-0)
Supplement: Supplementary file 2 — Supplementary Tables. [file 41598_2024_62344_MOESM2_ESM.xlsx]

## Sheet: Table S1
Threshold shifts	Groups	1 DAY			1 WEEK			4 WEEK
animal no.		8kHz	16kHz	32kHz	8kHz	16kHz	32kHz	8kHz	16kHz	32kHz
1	Control	25	45	45	30	40	35	55	60	65
2	Control	45	50	55	45	45	50	45	50	60
3	Control	20	25	40	40	40	40	30	35	35
4	Control	25	35	35	0	15	20	0	5	10
5	Control	40	40	40	25	40	45	20	35	30
6	Control	35	60	55	10	25	20	30	45	45
7	Control	40	60	55	0	10	15	25	45	45
8	SL1004	40	45	45	40	35	40	15	20	20
9	SL1004	40	35	35	40	35	40	20	15	15
10	SL1004	40	40	45	30	30	30	0	0	0
11	SL1004	60	65	65	10	15	20	0	0	0
12	SL1004	25	25	25	20	25	30	0	15	20
13	SL2004	0	20	25	5	15	25	0	0	0
14	SL2004	25	30	35	10	10	15	0	0	0
15	SL2004	30	35	40	0	0	0	0	0	0
16	SL2004	0	10	15	0	0	0
17	SL2004	25	25	20	10	15	20	0	0	0
18	1004c	50	60	55	10	40	45	30	60	55
19	1004c	60	55	50	20	35	50	60	45	40
20	1004c	35	50	40	35	50	40
21	2004c				35	40	45	55	50	55
22	2004c	35	55	30	40	35	30	40	55	30
23	2004c	35	50	40	45	60	60
Supplementary Table 1. ABR threshold shift of each animal
		: ABR failed (too much noise or sedation incomplete)

## Sheet: Table S2
Supplementary Table 2. MIQE guideline
Sample/Template	details
Source	cochlea
Method of preservation	liguid N2
Storage time (if appropriate)	using samples < 6 months old
Handling	formalin
Extraction method	RNAIso Plus
RNA: DNA-free	-
Concentration	RNA concentration was determined by measuring the absorbance at 260 nm ultraviolet light
RNA: integrity	-
Inhibition-free	Not used
Assay optimisation/validation
Accession number	shown in supplementary table 3
Amplicon details
Primer sequence
Probe sequence*	Not applicable
In silico	Described in text
empirical	Not applicable
Priming conditions	The final concentration of each primer: 250 nM
PCR efficiency	-
Linear dynamic range	Not applicable
Limits of detection	Not applicable
Intra-assay variation	-
RT/PCR
Protocols	RNA was extracted using RNAiso Plus (9108; TaKaRa Inc., Shiga, Japan), and the extracted RNA was homogenized using an RNAiso Plus homogenizer. The supernatant was isolated after centrifugation at 13,000 rpm and 4°C for 5 min. After adding 0.2 mL chloroform, the supernatant was isolated via centrifugation under the previously described conditions for 15 min. Then isopropyl alcohol was added, and t…
Reagents	10 µL Oligo dT primer (50 µmol, 1 µL), dNTP mixture (10 mL, 1 µL), template RNA (1 µL), and RNaser Free dH2O2 (7 µL), 4 µL of 5X Primescript buffer, RNase inhibitor (40 U/µL, 0.5 µL), Primesciprt RTase (200 U/µL, 1 µL), and RNase free dH2P (4.5 µL),
Duplicate RT	shown in supplementary table 4
NTC	-
NAC	-
Positive control	Gapdh, Actb
Data analysis
Specialist software	CFX Connect Real-Time PCR Detection system
Statistical justification	3 each group
Transparent, validated normalisation	-

## Sheet: Table S3 
Gene Symbol	Gene Name	GenBank Accession Number	mRNA Length (bp)	Amplicon Location (bp)	Amplicon Size (bp)	Primer Sequence	Melting Temerature (°C)
Reference genes
Gapdh	glyceraldehyde-3-phosphate dehydrogenase	NM_001172951.1	1249	200-322	123	Fwd: 5'-TTC TAC CCA CGG CAA GTT CC-3'	84
						Rev: 5'-CCA GCA TCA CCC CAC TTG AT-3'
Actb	actin beta	NM_001172909.1	1746	1135-1312	178	Fwd: 5'-TCA TCG TGG CAG TGG AAA AG-3'	77
						Rev: 5'-CAA CTG CTG TCA CCT TCA C-3'
Genes of interest
Il10	interleukin 10	NM_001260485.1	626	459-529	71	Fwd: 5'-TCC CTG TGA AAA CAA GAG CA-3'	77
						Rev: 5'-CGC CTT TCT CTT GGA GCT TA-3'
Il6	interleukin 6	XM_013152399.3	1071	638-780	143	Fwd: 5'-AAT TCC TGA GCC CAA CTC CA-3'	83
						Rev: 5'-TGC TTT CCG AAT AGC CCT CA-3'
Nos2	nitric oxide synthase 2	NM_001172984.1	3970	1993-2090	98	Fwd: 5'-CCC TCT TCG TGC TGA AAA AG-3'	87
						Rev: 5'-GTC ATG AGC AAA GGC ACA GA-3'
Tnf	tumor necrosis factor	NM_001173025.1	1071	609-684	76	Fwd: 5'-ATC AAG AGT CCC TGC CAG AA-3'	83
						Rev: 5'-CTC CCA GGT AGA TGG GTT CA-3'
	Supplementary Table 3. Descriptions of reference genes and genes of interest					Fwd = forward primer
						Rev = reverse primer

## Sheet: Table S4
Target	Sample	Control	Relative Quantity	Relative Quantity(lg)	Relative Quantity SD	Corrected Relative Quantity SD	SD RQ(lg)	Relative Quantity SEM	Corrected Relative Quantity SEM	SEM RQ(lg)	Relative Quantity 95% CI Low	Relative Quantity 95% CI High	Unscaled Expression	Unscaled Expression(lg)	Unscaled Expression SD	Corrected Unscaled Expression SD	SD Unscaled Expression(lg)	Unscaled Expression SEM	Corrected Unscaled Expression SEM	SEM Unscaled Expression(lg)	Expression	Expression(lg)	Expression SD	Corrected Expression SD	SD Expression(lg)	Expression SEM	Corrected Expression SEM	SEM Expression(lg)	Expression 95% CI Low	Expression 95% CI High	Wells	Mean Cq	Cq SD	Cq SEM
Actb	1W CTL		1	0	0.0987006	0.0987006		0.0402944	0.0402944																						6	28.3601	0.142395	0.0581325
Actb	4W CTL		0.0978807	-3.35283	0.162606	0.162606		0.0514206	0.0514206																						10	31.7129	2.39671	0.757905
Gapdh	1W CTL		13.9456	3.80174	21.6679	21.6679		4.33358	4.33358																						25	25.1657	2.24158	0.448317
Gapdh	1W SL		3.08182	1.62378	7.69504	7.69504		1.48091	1.48091																						27	27.3437	3.60229	0.693261
Gapdh	4W CTL		7.79663	2.96285	14.2949	14.2949		2.52701	2.52701																						32	26.0046	2.64514	0.467599
Gapdh	4W SL		1.88792	0.9168	4.27981	4.27981		0.768677	0.768677																						31	28.0507	3.27051	0.5874
Gapdh	None	C	1	0	2.62612	2.62612		0.505397	0.505397																						27	28.9675	3.78869	0.729133
Il1b	1W CTL		0.54302	-0.880922	1.30226	1.30226		0.751862	0.751862				0.145411	-2.78179	0.366634	0.366634		0.211676	0.211676		0.145411	-2.78179	0.366634	0.366634		0.211676	0.211676				3	39.2878	3.45985	1.99755
Il1b	1W SL		1.9128	0.935689	4.80503	4.80503		1.96165	1.96165				0.620674	-0.688093	2.19835	2.19835		0.897474	0.897474		0.620674	-0.688093	2.19835	2.19835		0.897474	0.897474				6	37.4712	3.6241	1.47953
Il1b	4W CTL		2.31648	1.21194	1.62931	1.62931		0.94068	0.94068				2.65172	1.40693	3.77352	3.77352		2.17864	2.17864		2.65172	1.40693	3.77352	3.77352		2.17864	2.17864				3	37.1949	1.01472	0.585851
Il1b	4W SL		0.791831	-0.336735	0.666592	0.666592		0.333296	0.333296				0.419419	-1.25354	1.01424	1.01424		0.507121	0.507121		0.419419	-1.25354	1.01424	1.01424		0.507121	0.507121				4	38.7436	1.21451	0.607256
Il1b	None	C	1	0	0.368777	0.368777		0.184389	0.184389				1	0	2.65189	2.65189		1.32594	1.32594		1	0	2.65189	2.65189		1.32594	1.32594				4	38.4069	0.532033	0.266017
Il6	1W CTL		2.24664	1.16777	1.72999	1.72999		0.377516	0.377516				0.601609	-0.733102	0.658735	0.658735		0.143748	0.143748		0.601609	-0.733102	0.658735	0.658735		0.143748	0.143748				21	27.4393	1.11093	0.242424
Il6	1W SL		0.522489	-0.936528	1.6268	1.6268		0.420039	0.420039				0.169539	-2.56031	0.676648	0.676648		0.17471	0.17471		0.169539	-2.56031	0.676648	0.676648		0.17471	0.17471				15	29.5436	4.49192	1.15981
Il6	4W CTL		1.30767	0.386995	2.87468	2.87468		0.543264	0.543264				1.49691	0.581985	3.77595	3.77595		0.713587	0.713587		1.49691	0.581985	3.77595	3.77595		0.713587	0.713587				28	28.2201	3.17152	0.599361
Il6	4W SL		0.367437	-1.44443	0.502243	0.502243		0.125561	0.125561				0.194625	-2.36123	0.515201	0.515201		0.1288	0.1288		0.194625	-2.36123	0.515201	0.515201		0.1288	0.1288				16	30.0515	1.972	0.492999
Il6	None	C	1	0	1.04544	1.04544		0.279405	0.279405				1	0	2.82656	2.82656		0.75543	0.75543		1	0	2.82656	2.82656		0.75543	0.75543				14	28.6071	1.50825	0.403096
Nos2	1W CTL		2.86016	1.51609	5.45879	5.45879		1.11427	1.11427				0.765899	-0.384775	1.57868	1.57868		0.322246	0.322246		0.765899	-0.384775	1.57868	1.57868		0.322246	0.322246				24	30.8326	2.75348	0.562051
Nos2	1W SL		2.16963	1.11745	4.46998	4.46998		0.91243	0.91243				0.704011	-0.506329	2.279	2.279		0.465198	0.465198		0.704011	-0.506329	2.279	2.279		0.465198	0.465198				24	31.2313	2.9723	0.606719
Nos2	4W CTL		2.52743	1.33767	4.95058	4.95058		0.9193	0.9193				2.89319	1.53266	6.70261	6.70261		1.24464	1.24464		2.89319	1.53266	6.70261	6.70261		1.24464	1.24464				29	31.011	2.82586	0.52475
Nos2	4W SL		1.24557	0.316811	3.66841	3.66841		0.733683	0.733683				0.659759	-0.599989	2.45205	2.45205		0.49041	0.49041		0.659759	-0.599989	2.45205	2.45205		0.49041	0.49041				25	32.0319	4.24896	0.849793
Nos2	None	C	1	0	1.57573	1.57573		0.352344	0.352344				1	0	3.06258	3.06258		0.684815	0.684815		1	0	3.06258	3.06258		0.684815	0.684815				20	32.3487	2.2733	0.508325
Tnf	1W CTL		3.98298	1.99385	2.61634	2.61634		0.634555	0.634555				1.06657	0.0929803	1.08636	1.08636		0.263482	0.263482		1.06657	0.0929803	1.08636	1.08636		0.263482	0.263482				17	28.5076	0.947676	0.229845
Tnf	1W SL		4.65573	2.21901	8.82582	8.82582		1.97351	1.97351				1.51071	0.595226	4.73607	4.73607		1.05902	1.05902		1.51071	0.595226	4.73607	4.73607		1.05902	1.05902				20	28.2824	2.7349	0.611543
Tnf	4W CTL		2.28162	1.19006	2.88372	2.88372		0.565543	0.565543				2.61181	1.38505	4.61912	4.61912		0.905884	0.905884		2.61181	1.38505	4.61912	4.61912		0.905884	0.905884				26	29.3113	1.82341	0.3576
Tnf	4W SL		2.34361	1.22873	4.2812	4.2812		1.00909	1.00909				1.24137	0.311933	3.61408	3.61408		0.851848	0.851848		1.24137	0.311933	3.61408	3.61408		0.851848	0.851848				18	29.2727	2.63545	0.621181
Tnf	None	C	1	0	2.52719	2.52719		0.631797	0.631797				1	0	3.64461	3.64461		0.911152	0.911152		1	0	3.64461	3.64461		0.911152	0.911152				16	30.5014	3.64596	0.911491
Supplementary table 4. Duplicate RT
